# Supplementary material for: Isolation and Molecular Characterization of Emerging Getah Virus Genotype III Variant Strains from Swine in Southeastern China (2024–2025)
Source: Int J Mol Sci. 2026 Jul 4;27(13):6016. doi: 10.3390/ijms27136016 (PMC13361111; doi:10.3390/ijms27136016)
Supplement: Supplementary file 1 [file ijms-27-06016-s001.zip]

Archive with 1 entries (1 files):
- ijms-4371738-supplementary.pdf
